# Supplementary material for: Data on artificial neural network and response surface methodology analysis of biodiesel production
Source: Data Brief. 2020 May 20;31:105726. doi: 10.1016/j.dib.2020.105726 (PMC7251367; doi:10.1016/j.dib.2020.105726)
Supplement: Supplementary file 1 [file mmc1.xml]

<?xml version="1.0" encoding="utf-8" standalone="no"?>
<data>
  <datasets>
    <author>ayodeji.ayoola@covenantuniversity.edu.ng</author>
    <type>0</type>
    <dataset>
      <value>6</value>
      <reason>Other (please explain)</reason>
      <comments>I have submitted my raw data along with my manuscript</comments>
    </dataset>
  </datasets>
</data>
